# Supplementary material for: Detection of Bovine Viral Diarrhoea Virus in a Case Series of Clinically Cachectic Cattle from Tiaret, Algeria
Source: Vet Sci. 2025 Dec 12;12(12):1193. doi: 10.3390/vetsci12121193 (PMC12737618; doi:10.3390/vetsci12121193)
Supplement: Supplementary file 1 [file vetsci-12-01193-s001.zip › vetsci-3935976-supplementary/File S1 Supplementary Matrix Output.xlsx]

## Sheet: MatrixOutput
	MK381395	AY323895	AY323894	AY323893	AY323892	MH899944	KX987157	MW054934	AY323872	MK381393	AY323871	MK381368	AY323875	MK381367	MK381357	JN715046	MK381386	MK381356	PV600752	MH899943	AB019678	PV233712	PV233666	OR338594	MT977118	PV233682	PV233069	PQ782224	MW685625	KU564978	KU564962	PV233586	KF205317	KF023272	JN715036	MK381402	MK381380	MK381369	OR710416	MG434575	MG434576	OR710405	MK248946	FJ493485	KF023354	OM223850	GU987127	MW655630	KC853441
MK381395
AY323895	0.0154422
AY323894	0.0154422	0
AY323893	0.0154422	0	0
AY323892	0.0232639	0.00709494	0.00709494	0.00709494
MH899944	0.0231347	0.0215355	0.0215355	0.0215355	0.02883
KX987157	0.0272243	0.0216592	0.0216592	0.0216592	0.0289965	0.0106566
MW054934	0.0192948	0.014305	0.014305	0.014305	0.0215438	0.0177944	0.0178957
AY323872	0.0272243	0.0216592	0.0216592	0.0216592	0.0289965	0.0106945	0	0.01796
MK381393	0.00381134	0.01125	0.01125	0.01125	0.0188291	0.0187275	0.0226621	0.0149941	0.0226621
AY323871	0.0272243	0.0216592	0.0216592	0.0216592	0.0289965	0.0106945	0	0.01796	0	0.0226621
MK381368	0.011509	0.0189534	0.0189534	0.0189534	0.0266482	0.0343953	0.0346061	0.0266482	0.0346061	0.0226648	0.0346061
AY323875	0.027041	0.0215239	0.0215239	0.0215239	0.0288144	0.0177944	0.0142841	0.0178484	0.0142841	0.0225139	0.0142841	0.0343754
MK381367	0.0115533	0.00384062	0.00384062	0.00384062	0.0115716	0.0193615	0.0194815	0.0115716	0.0194815	0.00768341	0.0194815	0	0.0193502
MK381357	0.0309619	0.0311723	0.0311723	0.0311723	0.0391365	0.0231212	0.0272084	0.02713	0.0272084	0.0270252	0.0272084	0.027103	0.0270568	0.0272084
JN715046	0.0309619	0.0311723	0.0311723	0.0311723	0.0391365	0.0231212	0.0272084	0.02713	0.0272084	0.0270252	0.0272084	0.027103	0.0270568	0.0272084	0
MK381386	0.0349987	0.0311723	0.0311723	0.0311723	0.0391365	0.027103	0.0312445	0.031154	0.0312445	0.0310332	0.0312445	0.031123	0.0310696	0.0312445	0.00381991	0.00381991
MK381356	0.0348976	0.0351353	0.0351353	0.0351353	0.0431321	0.0270252	0.031154	0.031064	0.031154	0.0309439	0.031154	0.0310332	0.0309801	0.031154	0.00380917	0.00380917	0.007654
PV600752	0.0114764	0.0150358	0.0150358	0.0150358	0.0226492	0.0225266	0.0265027	0.0187873	0.0265027	0.00763242	0.0265027	0.007654	0.0187381	0.00768341	0.0192318	0.0192318	0.0231876	0.0231212
MH899943	0.0309801	0.0265027	0.0265027	0.0265027	0.0342203	0.0225266	0.0188398	0.0225987	0.0188398	0.027041	0.0188398	0.0231876	0.00369857	0.0232775	0.0309982	0.0309982	0.0350399	0.0349386	0.0225394
AB019678	0.136891	0.127862	0.127862	0.127862	0.127953	0.126928	0.13282	0.137322	0.13282	0.13194	0.13282	0.137176	0.126703	0.137807	0.146671	0.146671	0.147084	0.14177	0.136793	0.131613
PV233712	0.111876	0.109357	0.109357	0.109357	0.109423	0.117302	0.11382	0.117691	0.11382	0.104004	0.11382	0.12692	0.108764	0.108163	0.120652	0.120652	0.12027	0.116255	0.112969	0.104192	0.0813569
PV233666	0.117037	0.109786	0.109786	0.109786	0.109853	0.109683	0.11887	0.109786	0.11887	0.108918	0.11887	0.122698	0.109514	0.103568	0.117113	0.117113	0.121935	0.112699	0.109428	0.104933	0.1214	0.0982477
OR338594	0.125549	0.125866	0.125866	0.125866	0.125789	0.12575	0.135156	0.121623	0.135156	0.121778	0.135156	0.131447	0.125557	0.111986	0.121194	0.121194	0.126035	0.116776	0.117672	0.113137	0.144528	0.114345	0.0664871
MT977118	0.112951	0.122027	0.122027	0.122027	0.130486	0.138851	0.144114	0.134661	0.139964	0.113635	0.139964	0.127566	0.130245	0.108379	0.131188	0.131188	0.136144	0.126693	0.114171	0.11837	0.150957	0.114448	0.0469894	0.0623129
PV233682	0.111947	0.109683	0.109683	0.109683	0.101396	0.113174	0.118117	0.117763	0.118117	0.104069	0.118117	0.127001	0.108829	0.112626	0.120808	0.120808	0.121115	0.116405	0.11304	0.104257	0.0729606	0.0469104	0.0743238	0.0943489	0.0942203
PV233069	0.0858045	0.0813349	0.0813349	0.0813349	0.0812865	0.0930752	0.0895296	0.0933818	0.0895296	0.0792423	0.0895296	0.0886598	0.0929321	0.0777812	0.0944737	0.0944737	0.0990897	0.0901844	0.0792905	0.0875284	0.0859302	0.0542503	0.0907494	0.0904902	0.090833	0.0431964
PQ782224	0.124708	0.122073	0.122073	0.122073	0.130533	0.121303	0.126332	0.117625	0.126332	0.116366	0.126332	0.130909	0.112802	0.116624	0.133827	0.133827	0.138739	0.12938	0.112655	0.112477	0.109338	0.0773139	0.106239	0.114386	0.112601	0.0659516	0.0621766
MW685625	0.0991306	0.0907989	0.0907989	0.0907989	0.0907438	0.107427	0.103845	0.103531	0.103845	0.0935906	0.103845	0.111798	0.0946136	0.0950796	0.11242	0.11242	0.11242	0.116822	0.100555	0.0918879	0.139948	0.0960067	0.125658	0.108661	0.125774	0.0845801	0.0805363	0.0962101
KU564978	0.0929072	0.0931119	0.0931119	0.0931119	0.0930417	0.108519	0.104081	0.10369	0.104081	0.0877415	0.104081	0.0931119	0.0926576	0.0931119	0.108602	0.108602	0.108602	0.113813	0.0928373	0.0875062	0.137905	0.105899	0.148584	0.126869	0.144051	0.0911857	0.0911857	0.111184	0.00447381
KU564962	0.093364	0.0935708	0.0935708	0.0935708	0.0934998	0.109057	0.104599	0.104205	0.104599	0.0881715	0.104599	0.0935708	0.0931119	0.0935708	0.109141	0.109141	0.109141	0.114379	0.0932934	0.087934	0.138588	0.106411	0.149324	0.127492	0.14477	0.0916257	0.0916257	0.111725	0.00449392	0
PV233586	0.094829	0.10182	0.10182	0.10182	0.110146	0.0970475	0.0935133	0.101579	0.0935133	0.087582	0.0935133	0.114377	0.104868	0.0951612	0.0990897	0.0990897	0.103755	0.103428	0.100577	0.100174	0.126612	0.0902199	0.106546	0.106609	0.119224	0.0981951	0.0990218	0.106758	0.100722	0.122613	0.123218
KF205317	0.0895416	0.0901267	0.0901267	0.0901267	0.0996499	0.0847616	0.0806451	0.0898823	0.0806451	0.0848197	0.0806451	0.0944817	0.0939933	0.0944817	0.0941605	0.0941605	0.0992002	0.0988617	0.0941605	0.0987545	0.126051	0.092621	0.116896	0.121615	0.132034	0.106663	0.107241	0.111456	0.101724	0.111519	0.112062	0.024967
KF023272	0.112737	0.123282	0.123282	0.123282	0.133105	0.107839	0.108623	0.0987932	0.108623	0.107914	0.108623	0.11783	0.116896	0.113169	0.117424	0.117424	0.122635	0.12221	0.117424	0.121744	0.140635	0.101844	0.130841	0.130703	0.14621	0.120907	0.121571	0.125785	0.124977	0.132467	0.13312	0.054851	0.0507091
JN715036	0.0982287	0.100209	0.100209	0.100209	0.100147	0.117343	0.118113	0.113111	0.118113	0.0999664	0.118113	0.104844	0.103968	0.0897171	0.0940072	0.0940072	0.0985973	0.0897406	0.0896281	0.0935657	0.139751	0.123766	0.12837	0.119614	0.137571	0.115401	0.0864953	0.118851	0.0972398	0.101903	0.1024	0.137653	0.131659	0.160436
MK381402	0.0946622	0.0879957	0.0879957	0.0879957	0.0879416	0.104974	0.10566	0.100773	0.10566	0.0877841	0.10566	0.0968212	0.091775	0.0861165	0.0991662	0.0991662	0.103834	0.0948427	0.0860303	0.089995	0.134851	0.111548	0.116083	0.107421	0.125158	0.103241	0.0745444	0.106739	0.0893946	0.0967482	0.0972188	0.125228	0.126747	0.155392	0.0110899
MK381380	0.0811064	0.0746167	0.0746167	0.0746167	0.0745719	0.0828094	0.0833361	0.0787426	0.0833361	0.0744412	0.0833361	0.0873503	0.078358	0.0727352	0.0769464	0.0769464	0.0814064	0.0727524	0.0726626	0.0765885	0.12998	0.106024	0.102184	0.0937599	0.119511	0.0978538	0.0696254	0.109669	0.0925711	0.101903	0.1024	0.111031	0.112339	0.150377	0.0296693	0.0185091
MK381369	0.0853841	0.0787426	0.0787426	0.0787426	0.0786951	0.0869736	0.0875284	0.0828895	0.0875284	0.0785567	0.0875284	0.0915545	0.074253	0.0769754	0.0812075	0.0812075	0.0857011	0.0769942	0.0768987	0.0723703	0.125136	0.10184	0.0980058	0.0896278	0.115232	0.0937035	0.0736768	0.105487	0.0883173	0.0967482	0.0972188	0.106792	0.107533	0.145392	0.0258996	0.0147726	0.00363141
OR710416	0.0968377	0.0975592	0.0975592	0.0975592	0.102953	0.102189	0.0975592	0.091836	0.0975592	0.091441	0.0975592	0.0970605	0.0912569	0.0970605	0.107653	0.107653	0.113508	0.10227	0.091441	0.0966426	0.139684	0.134377	0.129393	0.128375	0.135783	0.13417	0.106545	0.150436	0.106643	0.116759	0.117383	0.122264	0.12179	0.122548	0.145808	0.140128	0.134704	0.129089
MG434575	0.103047	0.118284	0.118284	0.118284	0.123107	0.117424	0.113401	0.10825	0.113401	0.107839	0.113401	0.112889	0.107648	0.112889	0.122296	0.122296	0.127551	0.117506	0.107839	0.112459	0.154623	0.135414	0.130749	0.139366	0.140532	0.145392	0.120772	0.143482	0.110187	0.100529	0.101013	0.13467	0.119432	0.134576	0.14559	0.140627	0.135885	0.130971	0.0284939
MG434576	0.107839	0.123195	0.123195	0.123195	0.128044	0.122296	0.118284	0.11309	0.118284	0.112659	0.118284	0.117747	0.112459	0.117747	0.127197	0.127197	0.132496	0.122383	0.112659	0.117298	0.144782	0.135509	0.130841	0.139464	0.140632	0.145495	0.120857	0.133835	0.110262	0.100604	0.101088	0.125057	0.110037	0.12497	0.145694	0.140727	0.135981	0.131064	0.0381961	0.00813373
OR710405	0.118224	0.108208	0.108208	0.108208	0.113647	0.112801	0.108208	0.102396	0.108208	0.112711	0.108208	0.107653	0.101749	0.107653	0.118318	0.118318	0.124264	0.11289	0.101955	0.107188	0.166732	0.155766	0.122264	0.132183	0.139577	0.14996	0.116646	0.13761	0.116751	0.127315	0.127995	0.144424	0.143853	0.155893	0.15056	0.144882	0.139468	0.133856	0.0481056	0.0476611	0.0476956
MK248946	0.117594	0.135401	0.135401	0.135401	0.135317	0.13919	0.144469	0.135317	0.144469	0.113696	0.144469	0.141753	0.138975	0.12288	0.108603	0.108603	0.103882	0.104212	0.142303	0.146651	0.108902	0.147609	0.186784	0.172257	0.212758	0.145185	0.140605	0.174454	0.162985	0.126965	0.127589	0.161779	0.121864	0.126612	0.156655	0.143953	0.13777	0.133367	0.146037	0.139751	0.13985	0.15527
FJ493485	0.138738	0.122757	0.122757	0.122757	0.122673	0.126055	0.131696	0.131254	0.127504	0.134288	0.127504	0.160833	0.13112	0.13968	0.138538	0.138538	0.138931	0.133616	0.138638	0.143432	0.129469	0.11522	0.154745	0.168841	0.187878	0.111297	0.115714	0.13851	0.158473	0.156667	0.157464	0.172459	0.144077	0.164918	0.190629	0.182132	0.160063	0.164986	0.174103	0.15803	0.147648	0.189708	0.0823754
KF023354	0.133712	0.124581	0.124581	0.124581	0.124491	0.123662	0.129583	0.129125	0.129583	0.128716	0.129583	0.133993	0.12344	0.134616	0.13352	0.13352	0.133897	0.128624	0.133616	0.128393	0.118987	0.0959827	0.125999	0.13555	0.140875	0.0826894	0.0959827	0.124078	0.14559	0.138742	0.139434	0.153284	0.132489	0.16239	0.161338	0.156261	0.146408	0.141413	0.15313	0.135885	0.135981	0.167952	0.0686118	0.0171954
OM223850	0.11374	0.105436	0.105436	0.105436	0.114077	0.118246	0.119027	0.118655	0.119027	0.107421	0.119027	0.126176	0.109336	0.114441	0.127425	0.127425	0.127425	0.122919	0.115752	0.115564	0.106979	0.0899428	0.117577	0.12116	0.117401	0.077884	0.0777912	0.106596	0.0984128	0.10582	0.106332	0.117425	0.113144	0.147398	0.129315	0.111781	0.110823	0.106434	0.136322	0.131605	0.131698	0.158045	0.138943	0.130282	0.112212
GU987127	0.10906	0.107097	0.107097	0.107097	0.115555	0.119633	0.120407	0.120038	0.120407	0.105775	0.120407	0.124723	0.110909	0.109728	0.122644	0.122644	0.122644	0.118168	0.110242	0.110064	0.102407	0.0872933	0.109841	0.113001	0.109683	0.0799845	0.0760162	0.103425	0.093009	0.106332	0.106848	0.113841	0.113266	0.147555	0.122452	0.109957	0.104462	0.100183	0.137042	0.131745	0.131838	0.158884	0.152726	0.137403	0.112332	0.00733776
MW655630	0.145595	0.158042	0.158042	0.158042	0.157941	0.156381	0.161212	0.157112	0.157403	0.13626	0.157403	0.165429	0.170061	0.146124	0.150093	0.150093	0.155223	0.154708	0.150281	0.159237	0.203523	0.144266	0.148277	0.151194	0.191953	0.140061	0.128608	0.162886	0.130776	0.166433	0.167278	0.114746	0.121316	0.120857	0.180436	0.167447	0.14296	0.147436	0.182821	0.191603	0.191746	0.191858	0.247994	0.231846	0.20458	0.156757	0.147231
KC853441	0.145595	0.158042	0.158042	0.158042	0.157941	0.156381	0.161212	0.157112	0.157403	0.13626	0.157403	0.165429	0.170061	0.146124	0.150093	0.150093	0.155223	0.154708	0.150281	0.159237	0.203523	0.152649	0.148277	0.151194	0.205045	0.140061	0.128608	0.162886	0.130776	0.166433	0.167278	0.118794	0.130879	0.125609	0.185015	0.171988	0.147341	0.151838	0.171156	0.181428	0.191746	0.191858	0.247994	0.231846	0.20458	0.170171	0.160108	0.00966004
MK347344	0.099838	0.091485	0.091485	0.091485	0.0956496	0.0915602	0.0877029	0.0875462	0.0877029	0.0946349	0.0877029	0.103349	0.10408	0.0908922	0.104145	0.104145	0.0994598	0.104145	0.105515	0.109686	0.142013	0.101828	0.110629	0.110525	0.123843	0.0941718	0.0904468	0.106715	0.0848902	0.101486	0.101979	0.0729278	0.0693246	0.0780873	0.137971	0.134552	0.110764	0.115173	0.112559	0.10669	0.0973082	0.140242	0.16236	0.137501	0.143837	0.117943	0.112042	0.106816	0.106816
KF205307	0.173557	0.153213	0.153213	0.153213	0.158214	0.16848	0.169767	0.163478	0.169767	0.168355	0.169767	0.162718	0.168178	0.162718	0.173685	0.173685	0.174192	0.173685	0.163306	0.173374	0.160426	0.136069	0.14927	0.149115	0.175099	0.150055	0.141019	0.165151	0.180308	0.176429	0.177323	0.182277	0.160709	0.176051	0.131018	0.126132	0.111645	0.116446	0.209659	0.194169	0.204479	0.224508	0.180375	0.174528	0.186908	0.174019	0.164025	0.182007	0.182007
KF205306	0.168969	0.164072	0.164072	0.164072	0.169147	0.163898	0.16515	0.158903	0.16515	0.163777	0.16515	0.158163	0.153325	0.158163	0.169094	0.169094	0.174832	0.169094	0.158734	0.158449	0.14122	0.136545	0.139996	0.144679	0.165614	0.139948	0.130971	0.131156	0.176051	0.176429	0.177323	0.152353	0.156209	0.146256	0.131566	0.126658	0.121778	0.116927	0.197533	0.189667	0.179477	0.189188	0.160997	0.191608	0.19316	0.173513	0.174974	0.193069	0.193069
PP816835	0.148715	0.142642	0.142642	0.142642	0.142551	0.15174	0.152753	0.156406	0.152753	0.13934	0.152753	0.149318	0.146643	0.130249	0.144069	0.144069	0.139089	0.139541	0.139541	0.134375	0.172013	0.132055	0.158378	0.148041	0.170411	0.145913	0.129027	0.182537	0.145808	0.162127	0.162954	0.159027	0.183812	0.192383	0.145102	0.132717	0.126835	0.122558	0.171082	0.173021	0.173149	0.175878	0.187435	0.228468	0.190172	0.173843	0.170385	0.183392	0.183392
PQ782223	0.133565	0.124216	0.124216	0.124216	0.124141	0.137012	0.137883	0.137137	0.137883	0.124882	0.137883	0.134511	0.128031	0.115597	0.133565	0.133565	0.128717	0.129128	0.125466	0.116294	0.129753	0.101021	0.134109	0.121072	0.147196	0.1182	0.101923	0.144966	0.121528	0.138322	0.13901	0.1347	0.161455	0.169944	0.105522	0.0936039	0.0884474	0.084394	0.157346	0.165919	0.16604	0.167753	0.206148	0.213899	0.17631	0.142733	0.134129	0.178223	0.182355
KY499113	0.0882465	0.0938038	0.0938038	0.0938038	0.093736	0.0931031	0.0983301	0.0934715	0.0983301	0.0833525	0.0983301	0.0933656	0.107763	0.0933656	0.102957	0.102957	0.108271	0.0980525	0.0930364	0.11279	0.111739	0.096721	0.116003	0.106386	0.117005	0.0820418	0.0728467	0.0961855	0.0867325	0.0912532	0.0916938	0.0772743	0.0674674	0.0721241	0.111975	0.106986	0.106986	0.106986	0.131329	0.125443	0.115543	0.12956	0.0968979	0.142413	0.137674	0.117111	0.117663	0.123985	0.123985
PP816824	0.169081	0.176168	0.176168	0.176168	0.166974	0.190014	0.191328	0.180738	0.191328	0.15878	0.191328	0.178407	0.175151	0.159243	0.173668	0.173668	0.178997	0.178391	0.168965	0.153997	0.222426	0.1703	0.172851	0.17537	0.198698	0.184019	0.184548	0.216291	0.166359	0.181177	0.182122	0.174814	0.19744	0.205662	0.171975	0.159329	0.152964	0.148552	0.184052	0.217902	0.207062	0.200723	0.224332	0.239636	0.20785	0.202066	0.192529	0.213614	0.218251
PV168123	0.0897596	0.112791	0.112791	0.112791	0.112723	0.116797	0.108627	0.121108	0.108627	0.0827593	0.108627	0.10005	0.116343	0.081056	0.10268	0.10268	0.107339	0.107003	0.0958599	0.0997124	0.169944	0.1351	0.143152	0.12957	0.143073	0.1351	0.114945	0.162401	0.118089	0.122886	0.123494	0.114642	0.13152	0.120528	0.131263	0.119075	0.121903	0.117673	0.123651	0.135645	0.135741	0.150493	0.22203	0.19961	0.161864	0.138464	0.143539	0.166217	0.170311
PP816802	0.107815	0.125179	0.125179	0.125179	0.116563	0.120633	0.112181	0.1251	0.112181	0.100077	0.112181	0.117924	0.115842	0.0988429	0.098928	0.098928	0.103585	0.0946142	0.107746	0.0941668	0.136022	0.131979	0.121612	0.133696	0.146295	0.127188	0.123911	0.148144	0.1224	0.138536	0.139226	0.118556	0.121734	0.139703	0.117998	0.105977	0.0925254	0.0884517	0.135398	0.135645	0.125953	0.144592	0.154738	0.169604	0.141862	0.146844	0.143958	0.170047	0.174442
MK381396	0.0593487	0.0656316	0.0656316	0.0656316	0.065593	0.0817564	0.0822695	0.0736733	0.0822695	0.0535612	0.0822695	0.0698936	0.0854788	0.0512586	0.0842127	0.0842127	0.0886645	0.088395	0.063389	0.0839277	0.159296	0.110297	0.131542	0.110163	0.127817	0.1229	0.0898165	0.13937	0.105268	0.101827	0.102323	0.110697	0.126398	0.135041	0.0971972	0.0853602	0.0803454	0.0843778	0.112122	0.111456	0.116248	0.127474	0.155317	0.175584	0.161455	0.132695	0.1258	0.146604	0.146604
MK381359	0.0593845	0.0656704	0.0656704	0.0656704	0.0656316	0.0818052	0.082319	0.0737171	0.082319	0.0535924	0.082319	0.0699351	0.0855299	0.0553406	0.0758503	0.0758503	0.0802397	0.0799975	0.0634273	0.0839793	0.144782	0.1229	0.131623	0.106024	0.127897	0.118778	0.0857989	0.13521	0.105334	0.11214	0.11269	0.106537	0.126487	0.135136	0.0850003	0.0813752	0.0764222	0.0804399	0.117513	0.130519	0.135414	0.144075	0.159828	0.180615	0.166567	0.119595	0.113018	0.146698	0.146698
KY941186	0.0979774	0.104402	0.104402	0.104402	0.116777	0.122757	0.117571	0.117046	0.117571	0.0979774	0.117571	0.104402	0.1038	0.104402	0.122868	0.122868	0.122868	0.11668	0.104037	0.109978	0.11928	0.0887517	0.139675	0.132532	0.127989	0.0952489	0.0950846	0.111873	0.0998032	0.105633	0.106224	0.126684	0.114016	0.138501	0.13288	0.126628	0.120638	0.114467	0.1444	0.137641	0.137765	0.162848	0.124765	0.13318	0.120004	0.00518716	0.00521421	0.170698	0.183533
KY941183	0.00544119	0.016568	0.016568	0.016568	0.0277857	0.0331944	0.0392108	0.0276945	0.0392108	0.00544119	0.0392108	0.016477	0.0331944	0.016477	0.0388311	0.0388311	0.0446839	0.0444983	0.0109112	0.0388638	0.137925	0.106466	0.132385	0.118558	0.120309	0.125079	0.0813483	0.137475	0.100227	0.100227	0.100822	0.0937557	0.0938405	0.105708	0.111402	0.105143	0.0867984	0.0929303	0.0975331	0.112248	0.118609	0.12972	0.119419	0.141246	0.140383	0.107235	0.107879	0.126576	0.126576
PP657442	0.0154267	0.0333475	0.0333475	0.0333475	0.0409293	0.0407106	0.0447821	0.0370384	0.0447821	0.0149981	0.0447821	0.0344982	0.0407106	0.0194391	0.0351004	0.0351004	0.0391886	0.0390745	0.0188108	0.0341871	0.137373	0.107965	0.112734	0.112468	0.117302	0.10803	0.0798483	0.119613	0.0984775	0.0983974	0.0988843	0.0923266	0.0996106	0.118323	0.107397	0.0952625	0.0818542	0.0859669	0.0921503	0.113438	0.118323	0.119064	0.163405	0.154414	0.134187	0.109649	0.101855	0.148233	0.148233
PP657444	0.0153828	0.0332558	0.0332558	0.0332558	0.0408159	0.0405985	0.0446576	0.0369364	0.0446576	0.0149566	0.0446576	0.0344	0.0405985	0.0193833	0.0349987	0.0349987	0.0390745	0.0389609	0.0187585	0.0340907	0.132034	0.103609	0.108319	0.108065	0.112838	0.103671	0.0756878	0.119894	0.0981839	0.0980314	0.0985146	0.0880561	0.0992693	0.113126	0.107656	0.0954914	0.0820466	0.0861698	0.0864781	0.108285	0.113126	0.118595	0.158494	0.149014	0.128808	0.105052	0.0974594	0.143499	0.143499
KY941182	0.0133532	0.0482673	0.0482673	0.0482673	0.0573275	0.0569644	0.0619543	0.0526304	0.0619543	0.0128941	0.0619543	0.0397584	0.0569644	0.0225274	0.0406965	0.0406965	0.0454717	0.0453177	0.0178429	0.0407244	0.149011	0.115049	0.125753	0.139332	0.134957	0.120008	0.0912344	0.134867	0.11479	0.101336	0.10188	0.100841	0.106142	0.127077	0.115061	0.101007	0.0854225	0.0901784	0.0990895	0.116597	0.122067	0.129866	0.140635	0.164126	0.140018	0.120365	0.117663	0.161059	0.161059
GQ495676	0.102272	0.102936	0.102936	0.102936	0.102865	0.106952	0.112033	0.107356	0.112033	0.0975457	0.112033	0.107241	0.116248	0.102658	0.116453	0.116453	0.121615	0.111729	0.106878	0.121069	0.135981	0.115327	0.119389	0.114829	0.120328	0.105966	0.101735	0.12424	0.100589	0.106259	0.106775	0.0868722	0.0738483	0.0825835	0.125047	0.120234	0.125047	0.120234	0.134377	0.134851	0.125224	0.132595	0.106033	0.157449	0.146618	0.130733	0.130871	0.136854	0.136854
OM142638	0.108347	0.103235	0.103235	0.103235	0.10317	0.120737	0.117043	0.116671	0.117043	0.103044	0.117043	0.116851	0.107207	0.104267	0.121831	0.121831	0.121831	0.126292	0.108277	0.103664	0.136462	0.0968212	0.123647	0.101032	0.114908	0.0803742	0.0761587	0.10128	0.0113462	0.0135407	0.0136021	0.106134	0.107329	0.121333	0.0984372	0.0948636	0.0980348	0.0937033	0.0964218	0.101941	0.102011	0.117254	0.133053	0.155718	0.142018	0.0884039	0.0843027	0.128675	0.128675
MG004720_Bovine_viral_diarrhea_virus_2	0.270848	0.248436	0.248436	0.248436	0.253343	0.247353	0.237693	0.253524	0.237693	0.255792	0.237693	0.280758	0.247132	0.261325	0.260105	0.260105	0.253931	0.260105	0.252065	0.251648	0.332851	0.243644	0.241576	0.260902	0.266303	0.26335	0.234587	0.282786	0.23119	0.27281	0.274313	0.233494	0.269635	0.299942	0.254303	0.24026	0.232016	0.226981	0.254106	0.26868	0.280237	0.252291	0.339574	0.360054	0.357354	0.287308	0.2795	0.269627	0.264788
[truncated: 19 more columns]

## Sheet: Caption
Table. Estimates of Evolutionary Divergence between Sequences
The number of base substitutions per site from between sequences are shown. Analyses were conducted using the Maximum Composite Likelihood model [1]. This analysis involved 68 nucleotide sequences. Codon positions included were 1st+2nd+3rd+Noncoding. All ambiguous positions were removed for each sequence pair (pairwise deletion option). There were a total of 347 positions in the final dataset. Ev…
1. Tamura K., Nei M., and Kumar S. (2004). Prospects for inferring very large phylogenies by using the neighbor-joining method. Proceedings of the National Academy of Sciences (USA) 101:11030-11035.
2. Tamura K., Stecher G., and Kumar S. (2021). MEGA 11: Molecular Evolutionary Genetics Analysis Version 11. Molecular Biology and Evolution https://doi.org/10.1093/molbev/msab120.
Disclaimer: Although utmost care has been taken to ensure the correctness of the caption, the caption text is provided "as is" without any warranty of any kind. Authors advise the user to carefully check the caption prior to its use for any purpose and report any errors or problems to the authors immediately (www.megasoftware.net). In no event shall the authors and their employers be liable for a…
