# Supplementary material for: Detection of Bovine Viral Diarrhoea Virus in a Case Series of Clinically Cachectic Cattle from Tiaret, Algeria
Source: Vet Sci. 2025 Dec 12;12(12):1193. doi: 10.3390/vetsci12121193 (PMC12737618; doi:10.3390/vetsci12121193)
Supplement: Supplementary file 1 [file vetsci-12-01193-s001.zip › vetsci-3935976-supplementary/Supplementary Table S1.xlsx]

## Sheet: Feuil1
Herd	Identification	Age (Months)	Sexe	OD values	S/N %	ELISA interp	Ct values	RT-PCR interp	Cell culture
Herd 01	A1	48	F	0.042	3.01	P	28.3	P	N
	A2	24	F	0.041	2.94	P	_	N	culture not performed
	A3	4	M	0.038	2.72	P	_	N	culture not performed
	A4	24	F	0.039	2.80	P	_	N	culture not performed
	A5	7	F	0.046	3.30	P	_	N	culture not performed
	A6	12	F	0.043	3.08	P	_	N	culture not performed
	A7	13	F	0.042	3.01	P	21.8	P	N
	A8	3	M	0.063	4.52	P	_	N	culture not performed
	A9	1	M	0.532	38.21	P	_	N	culture not performed
Herd 02	B1	6	F	0.042	3.01	P	_	N	culture not performed
	B2	36	F	0.040	2.87	P	_	N	culture not performed
	B3	2	M	0.110	7.90	P	_	N	culture not performed
	B4	13	F	0.038	2.72	P	_	N	culture not performed
	B5	3	M	0.042	3.01	P	_	N	culture not performed
	B6	2	M	0.040	2.87	P	_	N	culture not performed
	B7	48	F	0.039	2.80	P	26.2	P	N
	B8	36	F	0.040	2.87	P	29	P	N
Herd 03	C1	60	F	0.039	2.80	P	25.6	P	N
	C2	24	F	0.039	2.80	P	_	N	culture not performed
	C3	12	F	0.064	4.59	P	_	N	culture not performed
	C4	36	F	0.041	2.94	P	_	N	culture not performed
	C5	11	F	0.042	3.01	P	_	N	culture not performed
	C6	13	F	0.045	3.23	P	_	N	culture not performed
	C7	5	F	0.045	3.23	P	_	N	culture not performed
Herd 04	D1	12	F	0.037	2.65	P	_	N	culture not performed
	D2	12	F	0.039	2.80	P	_	N	culture not performed
	D3	2	M	0.162	11.63	P	_	N	culture not performed
	D4	60	F	0.167	11.99	P	_	N	culture not performed
	D5	24	F	0.506	36.35	P	_	N	culture not performed
	D6	36	F	0.567	40.73	DBT	_	N	culture not performed
	D7	2	F	0.045	3.23	P	_	N	culture not performed
	D8	14	F	0.051	3.66	P	_	N	culture not performed
Herd 05	E1	60	F	0.042	3.01	P	_	N	culture not performed
	E2	18	F	0.038	2.72	P	_	N	culture not performed
	E3	14	F	0.049	3.52	P	_	N	culture not performed
	E4	24	F	0.050	3.59	P	_	N	culture not performed
	E5	7	F	0.039	2.80	P	_	N	culture not performed
	E6	24	F	0.041	2.94	P	_	N	culture not performed
	E7	9	F	0.049	3.52	P	_	N	culture not performed
	E8	13	F	0.058	4.16	P	_	N	culture not performed
	E9	8	F	0.621	44.61	DBT	18.4	P	P
	E10	3	M	0.046	3.30	P	_	N	culture not performed
	E11	7	F	0.799	57.39	N	_	N	culture not performed
	E12	36	F	0.076	5.45	P	_	N	culture not performed
Herd 06	F1	12	F	0.187	13.43	P	_	N	culture not performed
	F2	60	F	0.040	2.87	P	_	N	culture not performed
	F3	48	F	0.040	2.87	P	25.1	P	N
	F4	36	F	0.050	3.59	P	_	N	culture not performed
	F5	48	F	0.039	2.80	P	_	N	culture not performed
	F6	5	M	0.044	3.16	P	_	N	culture not performed
	F7	48	F	0.088	6.32	P	_	N	culture not performed
	F8	60	F	0.040	2.87	P	_	N	culture not performed
	F9	36	F	0.078	5.60	P	_	N	culture not performed
	F10	36	F	0.041	2.94	P	_	N	culture not performed
	F11	15	F	0.068	4.88	P	_	N	culture not performed
	F12	18	F	0.039	2.80	P	_	N	culture not performed
Herd 07	G1	8	F	0.040	2.87	P	_	N	culture not performed
	G2	24	F	0.042	3.01	P	_	N	culture not performed
	G3	6	M	0.040	2.87	P	_	N	culture not performed
	G4	72	F	0.122	8.76	P	_	N	culture not performed
	G5	2	F	0.049	3.52	P	_	N	culture not performed
	G6	36	F	0.356	25.57	P	_	N	culture not performed
	G7	18	F	0.046	3.30	P	_	N	culture not performed
	G8	5	F	0.068	4.88	P	_	N	culture not performed
	G9	9	F	0.166	11.92	P	_	N	culture not performed
Herd 08	H1	18	F	0.040	2.87	P	_	N	culture not performed
	H2	13	F	0.043	3.08	P	_	N	culture not performed
	H3	24	F	0.039	2.80	P	_	N	culture not performed
	H4	5	M	0.082	5.89	P	_	N	culture not performed
	H5	5	F	0.491	35.27	P	_	N	culture not performed
	H6	24	F	0.041	2.94	P	_	N	culture not performed
	H7	7	M	0.223	16.02	P	_	N	culture not performed
	H8	48	F	0.779	55.96	N	_	N	culture not performed
	H9	5	F	0.041	2.94	P	_	N	culture not performed
	H10	8	F	0.043	3.08	N	_	N	culture not performed
	H11	9	F	0.049	3.52	P	_	N	culture not performed
	H12	24	F	0.054	3.87	P	_	N	culture not performed
	H13	24	F	0.765	54.31	N	_	N	culture not performed
	H14	2	F	0.870	62.5	N	19.7	P	P
Herd 09	I1	60	F	0.200	14.36	P	_	N	culture not performed
	I2	5	M	0.091	6.53	P	_	N	culture not performed
	I3	18	M	0.307	22.05	P	_	N	culture not performed
	I4	3	M	0.170	12.21	P	30.6	P	N
	I5	48	F	0.039	2.80	P	_	N	culture not performed
	I6	12	F	0.193	13.86	P	22.6	P	N
	I7	24	F	0.041	2.94	P	_	N	culture not performed
	I8	15	F	0.040	2.87	P	_	N	culture not performed
Herd 10	J1	12	F	0.039	2.80	P	_	N	culture not performed
	J2	24	F	0.499	35.84	P	_	N	culture not performed
	J3	8	F	0.127	9.12	P	_	N	culture not performed
	J4	2	M	0.048	3.44	P	_	N	culture not performed
	J5	12	F	0.043	3.08	P	_	N	culture not performed
	J6	36	F	0.040	2.87	P	_	N	culture not performed
	J7	60	M	0.048	3.44	P	_	N	culture not performed
	J8	24	F	Not tested	Not tested	Not tested	_	N	culture not performed
	J9	7	F	Not tested	Not tested	Not tested	_	N	culture not performed
	J10	5	F	Not tested	Not tested	Not tested	_	N	culture not performed
	J11	48	F	Not tested	Not tested	Not tested	_	N	culture not performed
	J12	36	F	Not tested	Not tested	Not tested	_	N	culture not performed
	J13	24	F	Not tested	Not tested	Not tested	_	N	culture not performed
